# Supplementary material for: The Visual Patient Avatar ICU Facilitates Information Transfer of Written Information by Visualization: A Multicenter Comparative Eye-Tracking Study
Source: Diagnostics (Basel). 2023 Nov 12;13(22):3432. doi: 10.3390/diagnostics13223432 (PMC10670428; doi:10.3390/diagnostics13223432)
Supplement: Supplementary file 1 [file diagnostics-13-03432-s001.zip]

Archive with 4 entries (2 files):
- diagnostics-2604662-supplementary/
- diagnostics-2604662-supplementary/Additional Files/
- diagnostics-2604662-supplementary/Additional Files/AddFile1_teachingvideo
- diagnostics-2604662-supplementary/Additional Files/AddFile2_allscenarios.pdf
